# Supplementary material for: Impact of Mechanical Removal on the Regeneration and Colonization Abilities of the Alien Aquatic Macrophyte Egeria densa
Source: Life (Basel). 2023 Oct 2;13(10):2004. doi: 10.3390/life13102004 (PMC10608586; doi:10.3390/life13102004)
Supplement: Supplementary file 1 [file life-13-02004-s001.zip]

Archive with 1 entries (1 files):
- life-2608903-supplementary.pdf
